# Supplementary material for: Engineering Stepped Structures on Hydroxyapatite Surfaces: A Potential Strategy to Modulate Bone Marrow Mesenchymal Stem Adhesion, Spreading, and Proliferation
Source: J Funct Biomater. 2025 May 8;16(5):165. doi: 10.3390/jfb16050165 (PMC12112300; doi:10.3390/jfb16050165)
Supplement: Supplementary file 1 [file jfb-16-00165-s001.zip]

Archive with 1 entries (1 files):
- jfb-3579460-supplementary.pdf
